# Supplementary material for: Transferability and Polymorphism of SSR Markers Located in Flavonoid Pathway Genes in Fragaria and Rubus Species
Source: Genes (Basel). 2019 Dec 21;11(1):11. doi: 10.3390/genes11010011 (PMC7017068; doi:10.3390/genes11010011)
Supplement: Supplementary file 1 [file genes-11-00011-s001.zip]

Archive with 2 entries (2 files):
- FigS1_final.pdf
- TableS1.pdf
